# Supplementary material for: miRNAs, Mesenchymal Stromal Cells and Major Neoplastic and Inflammatory Skin Diseases: A Page Being Written: A Systematic Review
Source: Int J Mol Sci. 2023 May 9;24(10):8502. doi: 10.3390/ijms24108502 (PMC10217999; doi:10.3390/ijms24108502)
Supplement: Supplementary file 1 [file ijms-24-08502-s001.zip]

Archive with 1 entries (1 files):
- ijms-2273706-supplementary.pdf
